# Supplementary material for: Potential disease biomarkers for diabetic retinopathy identified through Mendelian randomization analysis
Source: Front Endocrinol (Lausanne). 2024 Jan 11;14:1339374. doi: 10.3389/fendo.2023.1339374 (PMC10808752; doi:10.3389/fendo.2023.1339374)
Supplement: Supplementary file 1 [file DataSheet_1.xlsx]

## Sheet: Content
Content
Supplementary Table 1: Mendelian randomization analysis of associations of plasma proteins levels with DR in discovery stage.
Supplementary Table 2: Mendelian randomization analysis of associations of plasma proteins levels with PDR in discovery stage.
Supplementary Table 3: Mendelian randomization analysis of associations of plasma proteins levels with DR in replicated stage.
Supplementary Table 4: Sensitivity analysis of plasma proteins to DR and PDR in replicated stage.
Supplementary Table 5: Mendelian randomization analysis of associations of plasma proteins levels with PDR in replicated stage.
Supplementary Table 6: Colocalization analyses of circulating proteins with DR and PDR.

## Sheet: Supplementary Table 1
Supplementary Table 1: Mendelian randomization analysis of associations of plasma proteins levels with DR in discovery stage.
Protein	method	beta	SE	95%CI Lower	95%CI Upper	OR	pval	FDR
WARS	IVW	0.151	0.029	0.095	0.208	1.163	1.47652e-07	0.000130968
HSPA1A	IVW	-0.763	0.155	-1.067	-0.46	0.466	8.39128e-07	0.000496204
KLK8	IVW	0.197	0.047	0.105	0.288	1.218	2.47039e-05	0.0109562
SIRPG	IVW	0.136	0.033	0.071	0.201	1.146	4.12399e-05	0.0146319
KLK11	IVW	0.459	0.121	0.222	0.696	1.582	0.000147269	0.0435426

## Sheet: Supplementary Table 2
Supplementary Table 2: Mendelian randomization analysis of associations of plasma proteins levels with PDR in discovery stage.
Protein	method	beta	SE	95%CI Lower	95%CI Upper	OR	pval	FDR
OLFML3	IVW	0.415	0.09	0.238	0.591	1.514	4.22218e-06	0.00374508
ALDOC	IVW	0.442	0.1	0.246	0.637	1.555	9.27563e-06	0.00548499
SIRPG	IVW	0.138	0.036	0.068	0.208	1.148	0.00010669	0.0473169

## Sheet: Supplementary Table 3
Supplementary Table 3: Mendelian randomization analysis of associations of plasma proteins levels with DR in replicated stage.
Protein	method	nsnp	b	95%CI Lower	95%CI Upper	OR	SE	p value
HSPA1A	Inverse variance weighted	2	0.882346	-11.5132	13.2779	2.41656	6.32428	0.889041
KLK8	MR Egger	25	0.128275	-0.0110997	0.267651	1.13687	0.0711098	0.0843604
KLK8	Weighted median	25	0.0479863	-0.0877149	0.183688	1.04916	0.0692353	0.488253
KLK8	Inverse variance weighted	25	0.0319657	-0.0807826	0.144714	1.03248	0.0575246	0.578425
KLK8	Simple mode	25	-0.107594	-0.446344	0.231156	0.897992	0.172832	0.539461
KLK8	Weighted mode	25	0.106373	-0.00702798	0.219774	1.11224	0.0578577	0.0783922
KLK11	MR Egger	35	0.00610717	-0.0399498	0.0521641	1.00613	0.0234984	0.796558
KLK11	Weighted median	35	0.00154591	-0.0350494	0.0381412	1.00155	0.0186711	0.934013
KLK11	Inverse variance weighted	35	0.0131203	-0.0244797	0.0507203	1.01321	0.0191837	0.49402
KLK11	Simple mode	35	0.0753071	-0.0530661	0.20368	1.07822	0.0654965	0.258255
KLK11	Weighted mode	35	0.00802252	-0.0294984	0.0455434	1.00805	0.0191433	0.677796
SIRPG	Wald ratio	1	0.402608	0.182744	0.622473	1.49572	0.112176	0.000331838
WARS	MR Egger	9	0.398256	0.177886	0.618626	1.48923	0.112434	0.00944268
WARS	Weighted median	9	0.356434	0.220066	0.492803	1.42823	0.0695757	3.00754e-07
WARS	Inverse variance weighted	9	0.328129	0.20978	0.446478	1.38837	0.060382	5.50373e-08
WARS	Simple mode	9	0.0497295	-0.249682	0.349141	1.05099	0.152761	0.753125
WARS	Weighted mode	9	0.35783	0.21259	0.50307	1.43022	0.074102	0.00130649

## Sheet: Supplementary Table 4
Supplementary Table 4: Sensitivity analysis of plasma proteins to DR and PDR in replicated stage.
Outcome	Exposure	Heterogeneity				Exposure	Horizontal pleiotropy
		method	Q	Q_df	Q_pval		egger_intercept	SE	p value
DR	HSPA1A	Inverse variance weighted	669.262	1	1.44571e-147	HSPA1A	NA	NA	NA
	KLK8	MR Egger	38.204	23	0.024217
	KLK8	Inverse variance weighted	45.3728	24	0.00526126	KLK8	-0.0187662	0.00903328	0.049111
	KLK11	MR Egger	43.026	33	0.11357
	KLK11	Inverse variance weighted	43.39	34	0.129803	KLK11	0.00366808	0.00694257	0.600795
	WARS	MR Egger	7.32996	7	0.395351
	WARS	Inverse variance weighted	7.91359	8	0.441957	WARS	-0.0107083	0.0143436	0.479647
PDR	OLFML3	Inverse variance weighted	2.58067	1	0.108176	OLFML3	NA	NA	NA

## Sheet: Supplementary Table 5
Supplementary Table 5: Mendelian randomization analysis of associations of plasma proteins levels with PDR in replicated stage.
Protein	method	nsnp	b	95%CI Lower	95%CI Upper	OR	SE	p value
OLFML3	Inverse variance weighted	2	0.601512	0.0872036	1.11582	1.82488	0.262402	0.0218867
ALDOC	Wald ratio	1	0.606075	0.338131	0.87402	1.83322	0.136707	9.27563e-06
SIRPG	Wald ratio	1	0.455011	0.231403	0.67862	1.57619	0.114086	6.65422e-05

## Sheet: Supplementary Table 6
Supplementary Table 6: Colocalization analyses of circulating proteins with DR and PDR.
Outcome	Protein	nsnps	PP.H0.abf	PP.H1.abf	PP.H2.abf	PP.H3.abf	PP.H4.abf
DR	HSPA1A	5768	1.54e-143	1.51e-137	1.02e-06	0.999999	1.43e-08
	KLK8	2860	2.18027e-125	0.172408	5.74302e-126	0.0446309	0.782961
	KLK11	2968	3.25799e-296	0.782429	8.63933e-297	0.207469	0.0101022
	SIRPG	3147	3.14e-186	0.151894	8.6e-187	0.0407509	0.807355
	WARS	2473	1.27e-267	0.00170023	4.14e-266	0.0546733	0.943627
PDR	ALDOC	1226	5.14354e-16	0.00600637	2.92405e-16	0.00242299	0.991571
	OLFML3	2380	1.1754e-22	1.40365e-07	8.37382e-16	0.999992	8.20263e-06
	SIRPG	3147	8.01845e-187	0.0387622	5.83068e-187	0.0272523	0.933986
